# Supplementary material for: Use of an Alkaline Wastewater Stream to Increase the Initial pH of Whey and Recover a Microbial Biomass with High Protein Content
Source: Foods. 2026 Jun 4;15(11):2022. doi: 10.3390/foods15112022 (PMC13256802; doi:10.3390/foods15112022)
Supplement: Supplementary file 1 [file foods-15-02022-s001.zip]

Archive with 1 entries (1 files):
- foods-4237459-supplementary.pdf
